# Supplementary material for: Intraoperative Radiation Therapy for Recurrent Cervical and Endometrial Cancer: Predicting Morbidity and Mortality in a Contemporary Cohort
Source: Cancers (Basel). 2024 Oct 28;16(21):3628. doi: 10.3390/cancers16213628 (PMC11545734; doi:10.3390/cancers16213628)
Supplement: Supplementary file 1 [file cancers-16-03628-s001.zip]

Archive with 1 entries (1 files):
- cancers-3226298-supplementary.pdf
